# Supplementary material for: Identification of a Novel Missense Mutation of POLR3A Gene in a Cohort of Sicilian Patients with Leukodystrophy
Source: Biomedicines. 2022 Sep 14;10(9):2276. doi: 10.3390/biomedicines10092276 (PMC9496502; doi:10.3390/biomedicines10092276)
Supplement: Supplementary file 1 [file biomedicines-10-02276-s001.zip › Supplementary Table S1.xlsx]

## Sheet: HGMD database
Supplementary Table S1: POLR3A Mutations reported in HGMD database
CHROM POS REF/ALT	nucleotide change	amino acid change splicing mutation	Reported phenotype
Chr10:78029405C/A	c.3G>T	p.Met1Ile	Wiedemann-Rautenstrauch syndrome
Chr10:78026183G/A	c.91C>T	p.Gln31Term	Spastic ataxia
Chr10:78026105C/T	c.169G>A	p.Asp57Asn	Hypomyelination, hypodontia & hypogonadotropic hypogonadism
Chr10:78025740C/T	c.200G>A	p.Arg67His	Leukodystrophy, POLR3-related
Chr10:78025668G/A	c.272C>T	p.Pro91Leu	Hypomyelinating leukodystrophy
Chr10:78025136A/T	c.325T>A	p.Cys109Ser	Spastic ataxia
Chr10:78025115T/C	c.346A>G	p.Met116Val	Hypomyelination, hypodontia & hypogonadotropic hypogonadism
Chr10:78025043G/A	c.418C>T	p.Arg140Term	Leukodystrophy with oligodontia
Chr10:78024698C/T	c.496G>A	p.Val166Ile	Hypomyelinating leukodystrophy
Chr10:78024602C/A	c.592G>T	p.Glu198Term	Spastic ataxia
Chr10:78022270G/A	c.760C>T	p.Arg254Term	Wiedemann-Rautenstrauch syndrome
Chr10:78022239G/A	c.791C>T	p.Pro264Leu	Leukodystrophy, POLR3-related with striatal involvement without diffuse hypermyelination
Chr10:78021989T/C	c.919A>G	p.Met307Val	Varicella zoster virus infection
Chr10:78021978C/G	c.930G>C	p.Trp310Cys	Hypomyelination
Chr10:78021877C/A	c.1031G>T	p.Arg344Leu	Spastic paraplegia
Chr10:78021680G/A	c.1051C>T	p.Arg351Term	Leukodystrophy, POLR3-related
Chr10:78021664A/G	c.1067T>C	p.Leu356Pro	Spastic ataxia
Chr10:78021617C/T	c.1114G>A	p.Asp372Asn	Hypomyelination, hypodontia & hypogonadotropic hypogonadism
Chr10:78021571G/C	c.1160C>G	p.Ala387Gly	Hypomyelinating leukodystrophy
Chr10:78019265C/A	c.1186G>T	p.Val396Leu	Hypomyelination, hypodontia & hypogonadotropic hypogonadism
Chr10:78017696C/T	c.1310G>A	p.Arg437Gln	Varicella zoster virus infection
Chr10:78017646G/A	c.1360C>T	p.Leu454Phe	Spastic ataxia
Chr10:78017637C/T	c.1369G>A	p.Gly457Arg	Hypomyelinating leukodystrophy
Chr10:78013789G/C	c.1433C>G	p.Ala478Gly	Hypomyelination, hypodontia & hypogonadotropic hypogonadism
Chr10:78013771C/T	c.1451G>A	p.Arg484Gln	Leukodystrophy
Chr10:78013691G/A	c.1531C>T	p.Gln511Term	Spastic ataxia
Chr10:78013678G/A	c.1544C>T	p.Ala515Val	Spastic ataxia
Chr10:78009960G/C	c.1674C>G	p.Phe558Leu	Tremor-ataxia with central hypomyelinating leukodystrophy
Chr10:78009962A/C	c.1672T>G	p.Phe558Val	Developmental delay, seizures, ataxia, hypertonia, spasticity
Chr10:78009958A/C	c.1676T>G	p.Phe559Cys	Growth hormone deficiency
Chr10:78009952C/T	c.1682G>A	p.Arg561Gln	Ataxia and spastic paraparesis
Chr10:78009953G/C	c.1681C>G	p.Arg561Gly	Hypomyelinating leukodystrophy
Chr10:78009953G/A	c.1681C>T	p.Arg561Term	Leukodystrophy, POLR3-related
Chr10:78009913C/A	c.1721G>T	p.Gly574Val	Growth hormone deficiency
Chr10:78009910T/A	c.1724A>T	p.Lys575Met	Hypomyelination, hypodontia & hypogonadotropic hypogonadism
Chr10:78009889C/T	c.1745G>A	p.Arg582His	Hypomyelination, hypodontia & hypogonadotropic hypogonadism
Chr10:78009659G/A	c.1787C>T	p.Thr596Met	Spastic ataxia
Chr10:78009649C/G	c.1797G>C	p.Gln599His	Hypomyelination, hypodontia & hypogonadotropic hypogonadism
Chr10:78009651G/T	c.1795C>A	p.Gln599Lys	Hypomyelination, hypodontia & hypogonadotropic hypogonadism
Chr10:78009646G/A	c.1800C>T	p.Ile600Ile	Wiedemann-Rautenstrauch syndrome
Chr10:78009642T/G	c.1804A>C	p.Ser602Arg	Hypomyelinating leukodystrophy
Chr10:78009539G/T	c.1907C>A	p.Ser636Tyr	Hypomyelination, hypodontia & hypogonadotropic hypogonadism
Chr10:78007846C/T	c.1930G>A	p.Glu644Lys	Hypomyelination, hypodontia & hypogonadotropic hypogonadism
Chr10:78007841C/G	c.1935G>C	p.Leu645Phe	Hypomyelination, hypodontia & hypogonadotropic hypogonadism
Chr10:78007771G/C	c.2005C>G	p.Arg669Gly	Hypomyelination, hypodontia & hypogonadotropic hypogonadism
Chr10:78007771G/A	c.2005C>T	p.Arg669Term	Wiedemann-Rautenstrauch syndrome
Chr10:78007765A/G	c.2011T>C	p.Trp671Arg	Hypomyelinating leukodystrophy
Chr10:78007761C/T	c.2015G>A	p.Gly672Glu	Tremor-ataxia with central hypomyelinating leukodystrophy
Chr10:78007737A/G	c.2039T>C	p.Met680Thr	Hypomyelination, hypodontia & hypogonadotropic hypogonadism
Chr10:78007731C/T	c.2045G>A	p.Arg682Gln	Hypomyelination, hypodontia & hypogonadotropic hypogonadism
Chr10:78004882C/T	c.2081G>A	p.Arg694His	Inborn error of metabolism
Chr10:78004865T/A	c.2098A>T	p.Ile700Phe	Hypomyelination, hypodontia & hypogonadotropic hypogonadism
Chr10:78004843T/C	c.2120A>G	p.Gln707Arg	Varicella zoster virus infection
Chr10:78004844G/A	c.2119C>T	p.Gln707Term	Leukodystrophy, POLR3-related
Chr10:78004792C/T	c.2171G>A	p.Cys724Tyr	Leukodystrophy with oligodontia
Chr10:78002254G/A	c.2302C>T	p.Leu768Phe	Leukodystrophy, POLR3-related
Chr10:78002232T/A	c.2324A>T	p.Asn775Ile	Hypomyelination, hypodontia & hypogonadotropic hypogonadism
Chr10:78002231G/C	c.2325C>G	p.Asn775Lys	Leukodystrophy, type 7
Chr10:78002206C/T	c.2350G>A	p.Gly784Ser	Hypomyelinating leukodystrophy
Chr10:78001073T/G	c.2381A>C	p.Gln794Pro	Leukodystrophy, POLR3-related
Chr10:78001060A/T	c.2394T>A	p.Cys798Term	Spastic ataxia
Chr10:78001043A/G	c.2411T>C	p.Ile804Thr	Hypomyelination
Chr10:78001031C/T	c.2423G>A	p.Arg808Gln	4H syndrome
Chr10:78001029C/G	c.2425G>C	p.Val809Leu	Leukodystrophy, POLR3-related
Chr10:78001016A/T	c.2438T>A	p.Phe813Tyr	Leukoencephalopathy
Chr10:78000983T/G	c.2471A>C	p.His824Pro	Hypomyelination, hypodontia & hypogonadotropic hypogonadism
Chr10:78000980G/C	c.2474C>G	p.Ser825Term	Wiedemann-Rautenstrauch syndrome
Chr10:78000076C/T	c.2521G>A	p.Gly841Ser	Cerebellar ataxia
Chr10:78000055A/G	c.2542T>C	p.Phe848Leu	Hypomyelination, hypodontia & hypogonadotropic hypogonadism
Chr10:78000050G/C	c.2547C>G	p.Phe849Leu	Hypomyelination, hypodontia & hypogonadotropic hypogonadism
Chr10:78000048T/C	c.2549A>G	p.His850Arg	Leukodystrophy, POLR3-related
Chr10:78000043T/C	c.2554A>G	p.Met852Val	Hypomyelination, hypodontia & hypogonadotropic hypogonadism
Chr10:78000034G/A	c.2563C>T	p.Arg855Trp	Spastic ataxia
Chr10:77993366C/T	c.2618G>A	p.Arg873Gln	Hypomyelination, hypodontia & hypogonadotropic hypogonadism
Chr10:77993367G/A	c.2617C>T	p.Arg873Term	Neonatal progeroid syndrome
Chr10:77993324T/A	c.2660A>T	p.Asp887Val	Hypomyelination, hypodontia & hypogonadotropic hypogonadism
Chr10:77993316C/A	c.2668G>T	p.Val890Phe	Leukoencephalopathy
Chr10:77993312C/T	c.2672G>A	p.Arg891Gln	Growth hormone deficiency
Chr10:77993313G/A	c.2671C>T	p.Arg891Term	Leukodystrophy, hypomyelinating
Chr10:77993298C/T	c.2686G>A	p.Asp896Asn	Hypogonadotropic hypogonadism, idiopathic
Chr10:77993294A/T	c.2690T>A	p.Ile897Asn	Hypomyelination, cerebellar atrophy & corpus callosum hypoplasia
Chr10:77993277C/T	c.2707G>A	p.Gly903Arg	Wiedemann-Rautenstrauch syndrome
Chr10:77993274C/T	c.2710G>A	p.Gly904Arg	Leukodystrophy, POLR3-related
Chr10:77993274C/A	c.2710G>T	p.Gly904Term	Spastic ataxia
Chr10:77993271C/T	c.2713G>A	p.Asp905Asn	4H leukodystrophy, striatal variant
Chr10:77993262C/A	c.2722G>T	p.Asp908Tyr	Leukodystrophy, POLR3-related
Chr10:77993210A/G	c.2774T>C	p.Leu925Pro	Leukodystrophy, POLR3-related
Chr10:77991146C/T	c.2809G>A	p.Glu937Lys	4H leukodystrophy, striatal variant
Chr10:77991145T/A	c.2810A>T	p.Glu937Val	Hypomyelination, hypodontia & hypogonadotropic hypogonadism
Chr10:77991134T/G	c.2821A>C	p.Ser941Arg	Hypomyelination, hypodontia & hypogonadotropic hypogonadism
Chr10:77991125C/A	c.2830G>T	p.Glu944Term	Hypomyelination, hypodontia & hypogonadotropic hypogonadism
Chr10:77985961G/A	c.3013C>T	p.Arg1005Cys	Hypomyelination, hypodontia & hypogonadotropic hypogonadism
Chr10:77985960C/T	c.3014G>A	p.Arg1005His	Hypomyelination, hypodontia & hypogonadotropic hypogonadism with late-onset growth hormone deficiency
Chr10:77985314A/G	c.3098T>C	p.Val1033Ala	Spastic ataxia
Chr10:77985297G/A	c.3115C>T	p.Gln1039Term	Spastic paraplegia
Chr10:77985206C/T	c.3206G>A	p.Arg1069Gln	Wiedemann-Rautenstrauch syndrome
Chr10:77985207G/A	c.3205C>T	p.Arg1069Trp	Leukodystrophy, POLR3-related
Chr10:77985186C/T	c.3226G>A	p.Ala1076Thr	Leukodystrophy, POLR3-related
Chr10:77983962G/T	c.3387C>A	p.Leu1129Leu	4H leukodystrophy, striatal variant
Chr10:77983961C/T	c.3388G>A	p.Val1130Ile	Arthrogryposis, phenotypic modifier of
Chr10:77983957T/C	c.3392A>G	p.Lys1131Arg	Wiedemann-Rautenstrauch syndrome
Chr10:77983942C/T	c.3407G>A	p.Arg1136Gln	Hypomyelination, hypodontia & hypogonadotropic hypogonadism
Chr10:77982679G/A	c.3568C>T	p.Gln1190Term	Wiedemann-Rautenstrauch syndrome
Chr10:77982258C/A	c.3655G>T	p.Gly1219Term	Ataxia and spastic paraparesis
Chr10:77982195C/T	c.3718G>A	p.Gly1240Ser	Hypomyelination, hypodontia & hypogonadotropic hypogonadism
Chr10:77982192C/T	c.3721G>A	p.Val1241Met	Neurodevelopmental regression, generalised dystonia and metabolic acidosis
Chr10:77982180G/A	c.3733C>T	p.Arg1245Term	Spastic ataxia
Chr10:77982168T/G	c.3745A>C	p.Asn1249His	Hypomyelination, hypodontia & hypogonadotropic hypogonadism
Chr10:77981538C/T	c.3781G>A	p.Glu1261Lys	Hypomyelinating leukodystrophy
Chr10:77981499T/G	c.3820A>C	p.Thr1274Pro	Hypomyelinating leukodystrophy
Chr10:77981461G/T	c.3858C>A	p.His1286Gln	Hypomyelination, hypodontia & hypogonadotropic hypogonadism
Chr10:77981445C/T	c.3874G>A	p.Asp1292Asn	Wiedemann-Rautenstrauch syndrome
Chr10:77981437C/G	c.3882G>C	p.Met1294Ile	Transposition of the great arteries
Chr10:77980174C/T	c.3991G>A	p.Ala1331Thr	Hypomyelination, hypodontia & hypogonadotropic hypogonadism with late-onset growth hormone deficiency
Chr10:77980162C/T	c.4003G>A	p.Gly1335Arg	Wiedemann-Rautenstrauch syndrome
Chr10:77980159G/A	c.4006C>T	p.Gln1336Term	Hypomyelination, hypodontia & hypogonadotropic hypogonadism
Chr10:77977578C/T	c.4073G>A	p.Gly1358Glu	Spastic ataxia
Chr10:77977543G/A	c.4108C>T	p.Pro1370Ser	Developmental disorder
Chr10:78024970C/T	c.490+1G>A	IVS4 ds G-A +1	Wiedemann-Rautenstrauch syndrome
Chr10:78024237G/A	c.645+312C>T	IVS5 ds C-T +312	Leukodystrophy
Chr10:78021859C/T	c.1048+1G>A	IVS7 ds G-A +1	Leukodystrophy, POLR3-related
Chr10:78021855C/A	c.1048+5G>T	IVS7 ds G-T +5	Spastic ataxia
Chr10:78017718T/C	c.1290-2A>G	IVS9 as A-G -2	Spastic ataxia
Chr10:78019159T/G	c.1289+3A>C	IVS9 ds A-C +3	Leukodystrophy, POLR3-related
Chr10:78013649C/T	c.1572+1G>A	IVS11 ds G-A +1	Wiedemann-Rautenstrauch syndrome
Chr10:78009682G/C	c.1771-7C>G	IVS13 as C-G -7	Spastic ataxia
Chr10:78009681G/C	c.1771-6C>G	IVS13 as C-G -6	Leukodystrophy, POLR3-related
Chr10:78009859C/G	c.1770+5G>C	IVS13 ds G-C +5	Hypomyelinating leukodystrophy
Chr10:78009519C/T	c.1909+18G>A	IVS14 ds G-A +18	Leukodystrophy with oligodontia
Chr10:78009515C/T	c.1909+22G>A	IVS14 ds G-A +22	Leukodystrophy, POLR3-related
Chr10:78002309C/G	c.2248-1G>C	IVS16 as G-C -1	Inborn error of metabolism
Chr10:78004714A/C	c.2247+2T>G	IVS16 ds T-G +2	Spastic ataxia
Chr10:77993368C/T	c.2617-1G>A	IVS19 as G-A -1	Hypomyelination, hypodontia & hypogonadotropic hypogonadism
Chr10:77991169T/A	c.2788-2A>T	IVS20 as A-T -2	Spastic ataxia
Chr10:77986072C/A	c.2988+1G>T	IVS22 ds G-T +1	Hypomyelination, hypodontia & hypogonadotropic hypogonadism
Chr10:77984300T/C	c.3243-2A>G	IVS24 as A-G -2	Wiedemann-Rautenstrauch syndrome
Chr10:77984023A/G	c.3337-11T>C	IVS25 as T-C -11	Wiedemann-Rautenstrauch syndrome
Chr10:77984017A/T	c.3337-5T>A	IVS25 as T-A -5	Wiedemann-Rautenstrauch syndrome
Chr10:77984013C/T	c.3337-1G>A	IVS25 as G-A -1	Wiedemann-Rautenstrauch-like progeroid syndrome
Chr10:77984205C/T	c.3336G>A	IVS25 ds G-A -1	Intrauterine growth retardation, lipodystrophy, muscular hypotonia and facial anomalies
Chr10:77982654T/C	c.3593A>G	IVS27 ds A-G -2	Spastic ataxia
Chr10:77977627C/T	c.4025-1G>A	IVS30 as G-A -1	4H leukodystrophy, striatal variant
Note: The two variants, previously reported in HGMD database, identified in our patients are shown in yellow
